# Supplementary material for: Lnc-EPB41-Protein Interactions Associated with Congenital Pouch Colon
Source: Biomolecules. 2018 Sep 17;8(3):95. doi: 10.3390/biom8030095 (PMC6163732; doi:10.3390/biom8030095)
Supplement: Supplementary file 1 [file biomolecules-08-00095-s001.zip]

Archive with 2 entries (2 files):
- Supplementary_information.xlsx
- Supplementary_tables.xlsx
